# Supplementary material for: Child Mortality and Nutritional Risks in Rural Chad: A Community-Based Cross-Sectional Study in Béré
Source: Int J Environ Res Public Health. 2025 Aug 25;22(9):1320. doi: 10.3390/ijerph22091320 (PMC12469488; doi:10.3390/ijerph22091320)
Supplement: Supplementary file 1 [file ijerph-22-01320-s001.zip]

Archive with 1 entries (1 files):
- ijerph-3762890-supplementary.pdf
